# Supplementary material for: Frozen-Core Analytical Gradients within the Adiabatic Connection Random-Phase Approximation from an Extended Lagrangian
Source: J Chem Theory Comput. 2025 Mar 6;21(6):2977–87. doi: 10.1021/acs.jctc.4c01731 (PMC11948324; doi:10.1021/acs.jctc.4c01731)
Supplement: Supplementary file 2 — ct4c01731_si_002.xlsx [file ct4c01731_si_002.xlsx]

## Sheet: tm_oct_vib_rirpa
Co(NH3)6	Co(NH3)6	Cr(NH3)4Cl2	Cr(NH3)4Cl2	Fe(H2O)6	Fe(H2O)6	Ni(en)3	Ni(en)3	V(urea)6	V(urea)6
Full Core	Frozen Core	Full Core	Frozen Core	Full Core	Frozen Core	Full Core	Frozen Core	Full Core	Frozen Core
73.21	72.48	38.24	32.7	112.54	112.53	57.25	66.8	33.69	33.95
75.85	76.99	78.31	68.82	112.71	112.81	60.13	68.54	33.85	34.75
99.17	98.87	78.34	68.92	112.77	112.88	61.1	70.71	41.33	41.57
100.52	101.25	117.23	107.8	159.1	158.53	98.31	102.55	42.58	41.94
139.67	138.98	129.51	128.37	159.39	159.15	99.1	102.63	44.52	43.48
157.42	155.26	129.56	128.37	159.53	159.35	120.61	124.72	44.95	45.77
195.97	194.59	135.14	136.4	163.02	162.71	168.06	172.47	52.01	52.71
201.36	199.88	161.19	160.84	163.16	162.86	182.19	184.34	54.07	53.51
201.42	200.21	161.24	160.88	163.24	162.92	183.44	184.58	56.28	55.48
245.31	243.9	193.34	194.4	232.31	228.32	189.8	189.78	59.1	59.35
245.78	244.23	203.88	202.71	232.77	228.61	229.65	226.68	65.16	65.13
259.95	257.78	203.99	202.82	318.94	314.91	230.85	226.84	65.85	65.38
274.75	273.36	213.91	211.49	319.28	315.2	264.74	268.66	67.63	68.52
274.99	273.59	297.18	296.43	319.43	315.46	265.24	268.9	98.05	97.65
275.81	273.74	369.96	369.23	340.64	337.49	278.32	283.46	98.93	98.13
369.56	362.31	388.18	387.91	340.84	337.67	287.83	285.66	143.55	143.72
369.79	362.43	400.01	398.76	408.73	407.18	288.61	285.87	144	144.06
409.04	404.99	426.01	426.13	414.37	410.05	315.94	310.49	151.47	151.57
428.81	422.59	426.02	426.16	414.54	410.13	380.65	378.62	151.68	151.89
431.12	424.49	524.25	527.75	414.57	410.2	381.36	378.99	169.1	168.49
431.16	424.5	621.04	623.82	443.58	440.68	408.96	406.75	169.42	168.79
668.64	662.05	621.09	623.83	470.41	462.68	437.87	444.69	180.67	180.99
670.14	663.23	628.72	632.01	470.56	462.85	473.19	477.91	206.01	205.36
670.73	664.08	638.43	639.78	470.73	462.87	473.45	478.55	208.55	207.94
726.72	721.33	638.46	639.85	475.03	466.81	499.58	505.55	229.06	228.54
727.01	721.43	653.09	655.37	475.51	467.13	501.49	505.72	231.67	230.58
729.87	722.35	702.7	705.05	475.56	467.18	571.53	576.05	231.84	230.97
763.05	757.22	1292.85	1289.14	636.58	632.5	598.96	601.77	233.67	233
763.18	757.46	1298.66	1295.85	636.89	633.21	601.07	603.21	234.33	233.3
765.22	761.3	1298.68	1295.9	637.05	633.44	623.37	626.67	280.59	278.87
781.05	775.58	1315.56	1312.94	645.42	642.26	856.04	856.78	311.43	306.5
786.88	779.98	1647.01	1641.7	645.74	642.27	856.17	857.29	312.29	306.83
786.93	780.07	1654.13	1648.85	645.78	642.64	856.5	857.42	312.64	307.36
1393.61	1385.1	1654.14	1649.46	1679.36	1674.7	873.56	869.39	322.15	316.57
1393.77	1385.16	1654.48	1649.47	1679.45	1674.77	874.02	869.53	327.27	321.62
1403.72	1395.75	1661.21	1656.55	1679.46	1674.88	875.16	871.03	327.67	322.28
1408.59	1399.82	1668.25	1662.73	1681.05	1676.67	955.17	959.95	357.35	356.19
1408.64	1400.06	1668.26	1662.75	1681.21	1676.76	955.67	959.99	357.45	356.28
1464.56	1457.15	1686.65	1682.11	1689.66	1684.49	962.89	967.12	361.16	359
1642.38	1636.46	3411.01	3414.76	3607.01	3612.84	1014.76	1010.71	388.96	384.25
1653.32	1646.62	3411.01	3414.77	3607.08	3612.99	1014.81	1010.81	389.3	384.74
1653.39	1646.68	3411.54	3415.53	3607.14	3613.02	1014.99	1011.42	404.43	401.11
1662.32	1656.06	3412.23	3416.08	3609.73	3615.35	1051.15	1045.16	407.42	402.86
1666.31	1659.8	3512.15	3516.1	3609.79	3615.45	1051.28	1045.4	408	403.78
1666.37	1659.84	3513	3516.93	3643.39	3649.53	1061.87	1054.92	419.34	415.36
1672.68	1666.4	3513	3516.94	3688.13	3694.52	1067.94	1070.26	478.29	474.03
1672.76	1666.53	3513.41	3517.58	3688.15	3694.58	1078.76	1081.19	478.89	475.23
1676.73	1670.38	3521.44	3525.49	3688.31	3694.6	1079.24	1081.46	479.55	475.43
1687.56	1681.63	3521.75	3526.04	3688.5	3694.85	1110.77	1109.85	479.58	475.72
1690.33	1684.15	3521.75	3526.05	3688.53	3694.93	1111.06	1110.1	479.93	476.42
1690.41	1684.17	3522.3	3526.41	3688.64	3694.95	1119.59	1119.39	491.5	487.57
3364.31	3368.27					1158.82	1158.58	510.5	510.18
3365.64	3369.46					1158.9	1158.63	517.39	516.67
3365.67	3369.66					1175.84	1175.94	529.91	528.99
3366.45	3370.32					1283.96	1284.01	530.04	529.44
3366.51	3370.38					1284.29	1284.33	537.08	536.61
3373.27	3376.98					1289.56	1289.81	537.13	536.81
3442.31	3446.41					1313.05	1311.79	590.75	590.61
3442.71	3447.05					1313.7	1311.85	590.82	590.7
3443.31	3447.64					1316.81	1315.53	600.7	600.49
3443.49	3447.74					1348.72	1346.64	605.14	604.82
3444.74	3448.96					1348.78	1346.8	608.94	608.59
3445.12	3449.35					1349.8	1348.12	609.1	608.73
3447.08	3451.25					1391.12	1394.53	672.74	669.25
3447.1	3451.31					1392.14	1395.58	673.23	669.75
3447.48	3451.45					1392.44	1395.63	673.73	670.56
3450.12	3454.26					1431.11	1432.13	674.19	670.95
3450.28	3454.42					1431.29	1432.14	678.64	674.89
3450.67	3454.72					1432.46	1433.56	683.05	679.44
						1486.22	1493.66	748.13	744.56
						1486.56	1495.25	748.31	744.65
						1488.69	1495.33	751.52	747.91
						1489.88	1496.16	751.71	748.08
						1490.86	1496.18	754.29	750.42
						1491.17	1496.33	755.01	751.19
						1634.24	1631.42	1023.13	1022.69
						1646.18	1643.5	1023.34	1022.95
						1646.61	1643.63	1023.98	1023.38
						1647.26	1644.16	1024.09	1023.57
						1653.23	1650.8	1024.38	1023.99
						1654.43	1650.88	1026.53	1026.07
						3037.06	3042.24	1055.69	1054.34
						3037.44	3042.43	1055.99	1054.81
						3037.62	3042.61	1057.4	1056.22
						3040.86	3045.43	1057.68	1056.58
						3041.12	3045.64	1059.64	1058.42
						3041.37	3045.68	1062	1060.71
						3089.38	3093.9	1126.42	1125.32
						3089.62	3093.95	1131.8	1130.58
						3089.64	3094.04	1132.11	1130.89
						3095.14	3099.74	1136.04	1134.71
						3095.19	3099.76	1136.26	1134.84
						3095.35	3099.79	1136.37	1134.89
						3427.98	3429.7	1521.74	1522.4
						3428.1	3429.74	1526.33	1526.51
						3428.51	3430.25	1530.73	1530.8
						3429.53	3431.22	1530.9	1531.14
						3429.87	3431.29	1536.77	1536.19
						3430.63	3432	1536.94	1536.33
						3489.44	3490.86	1546.51	1546.63
						3489.55	3490.95	1546.7	1546.75
						3490.79	3492.2	1559.73	1559.07
						3491.06	3492.6	1562.59	1562.81
						3491.11	3492.69	1562.79	1562.99
						3492.3	3493.66	1587.3	1586.11
								1660.39	1658.93
								1660.6	1659.19
								1663.55	1662.68
								1663.88	1662.92
								1667	1666.91
								1670.52	1670.3
								1672.37	1671.37
								1676.45	1676.53
								1676.59	1676.61
								1678.05	1677.98
								1678.12	1678
								1711.18	1710.57
								3509.83	3515.81
								3510.07	3516.03
								3517.41	3522.94
								3517.59	3523.49
								3520.2	3525.55
								3520.42	3526.15
								3565.59	3569.12
								3565.87	3569.44
								3566.04	3569.59
								3566.33	3569.98
								3566.52	3570.07
								3567.26	3570.86
								3651.88	3656.65
								3652.24	3657.07
								3652.33	3657.24
								3652.89	3657.78
								3653.05	3658.04
								3653.37	3658.2
								3690.35	3693.8
								3690.57	3694.02
								3690.75	3694.12
								3690.77	3694.18
								3690.98	3694.39
								3690.99	3694.4
